# Supplementary material for: Prognostic Factors Affecting the Outcome of Surgical Root Canal Treatment—A Retrospective Cone-Beam Computed Tomography Cohort Study
Source: J Clin Med. 2024 Mar 15;13(6):1692. doi: 10.3390/jcm13061692 (PMC10971449; doi:10.3390/jcm13061692)
Supplement: Supplementary file 1 [file jcm-13-01692-s001.zip]

Archive with 1 entries (1 files):
- jcm-2874697-supplementary.pdf
